# Supplementary material for: The landscape of SETBP1 gene expression and transcription factor activity across human tissues
Source: PLoS One. 2024 Jan 2;19(1):e0296328. doi: 10.1371/journal.pone.0296328 (PMC10760659; doi:10.1371/journal.pone.0296328)
Supplement: S2 Table — SETBP1 target genes clustering assignment by GTEx gene expression across tissues and correlation to SETBP1 gene expression. (XLSX) [file pone.0296328.s002.xlsx]

## Sheet: Sheet 1 - setbp1_target_cor_clu
setbp1_target_cor_clust
	GeneID	Cluster	SETBP1_Cor	Cor_P_Value	description
175	MT-RNR1	cluster3	-0.46198	0.00888703	mitochondrially encoded 12S rRNA [Source:HGNC Symbol;Acc:HGNC:7470]
182	MT-TF	cluster3	-0.458779	0.00943434	mitochondrially encoded tRNA-Phe (UUU/C) [Source:HGNC Symbol;Acc:HGNC:7481]
1	HMGA1	cluster2	-0.275818	0.133125	high mobility group AT-hook 1 [Source:HGNC Symbol;Acc:HGNC:5010]
158	MYB	cluster1	-0.25367	0.168519	MYB proto-oncogene, transcription factor [Source:HGNC Symbol;Acc:HGNC:7545]
152	CNIH2	cluster1	-0.149552	0.421985	cornichon family AMPA receptor auxiliary protein 2 [Source:HGNC Symbol;Acc:HGNC:28744]
165	FKTN-AS1	cluster1	-0.149052	0.423557	FKTN antisense RNA 1 [Source:HGNC Symbol;Acc:HGNC:55797]
57	SLC31A1	cluster2	-0.14216	0.445539	solute carrier family 31 member 1 [Source:HGNC Symbol;Acc:HGNC:11016]
168	SOX2-OT	cluster1	-0.134911	0.46931	SOX2 overlapping transcript [Source:HGNC Symbol;Acc:HGNC:20209]
166	PCNX4-DT	cluster1	-0.127345	0.49481	PCNX4 divergent transcript [Source:HGNC Symbol;Acc:HGNC:55447]
156	BRCA1	cluster1	-0.126255	0.49854	BRCA1 DNA repair associated [Source:HGNC Symbol;Acc:HGNC:1100]
172	DNTT	cluster1	-0.126235	0.49861	DNA nucleotidylexotransferase [Source:HGNC Symbol;Acc:HGNC:2983]
167	FAM230G	cluster1	-0.119158	0.523173	family with sequence similarity 230 member G [Source:HGNC Symbol;Acc:HGNC:52423]
157	CHEK1	cluster1	-0.0942794	0.613924	checkpoint kinase 1 [Source:HGNC Symbol;Acc:HGNC:1925]
171	CZIB-DT	cluster1	-0.0830158	0.657053	CZIB divergent transcript [Source:HGNC Symbol;Acc:HGNC:55408]
178	MTCO3P12	cluster3	-0.0786963	0.673894	MT-CO3 pseudogene 12 [Source:HGNC Symbol;Acc:HGNC:52042]
5	LSM4	cluster2	-0.0485479	0.795367	LSM4 homolog, U6 small nuclear RNA and mRNA degradation associated [Source:HGNC Symbol;Acc:HGNC:17259]
144	RBM33-DT	cluster1	-0.0437896	0.81506	RBM33 divergent transcript [Source:HGNC Symbol;Acc:HGNC:56024]
53	NME1	cluster2	-0.0302478	0.871677	NME/NM23 nucleoside diphosphate kinase 1 [Source:HGNC Symbol;Acc:HGNC:7849]
208	VAMP8	cluster3	-0.0254906	0.89173	vesicle associated membrane protein 8 [Source:HGNC Symbol;Acc:HGNC:12647]
173	SNORD13	cluster1	-0.0186333	0.920749	small nucleolar RNA, C/D box 13 [Source:HGNC Symbol;Acc:HGNC:32711]
164	MCM8-AS1	cluster1	-0.0047998	0.979556	MCM8 antisense RNA 1 [Source:HGNC Symbol;Acc:HGNC:51230]
170	KLRC2	cluster1	0.00743856	0.968321	killer cell lectin like receptor C2 [Source:HGNC Symbol;Acc:HGNC:6375]
147	MAP4K1	cluster1	0.012171	0.948188	mitogen-activated protein kinase kinase kinase kinase 1 [Source:HGNC Symbol;Acc:HGNC:6863]
201	TIMM23	cluster3	0.0362808	0.846359	translocase of inner mitochondrial membrane 23 [Source:HGNC Symbol;Acc:HGNC:17312]
35	MRPS12	cluster2	0.0376941	0.840449	mitochondrial ribosomal protein S12 [Source:HGNC Symbol;Acc:HGNC:10380]
155	SUGT1P1	cluster1	0.0390964	0.834594	SUGT1 pseudogene 1 [Source:HGNC Symbol;Acc:HGNC:19384]
200	NDUFAB1	cluster3	0.0471446	0.801162	NADH:ubiquinone oxidoreductase subunit AB1 [Source:HGNC Symbol;Acc:HGNC:7694]
162	DNAI7	cluster1	0.0489685	0.793632	dynein axonemal intermediate chain 7 [Source:HGNC Symbol;Acc:HGNC:29599]
159	BCL11A	cluster1	0.0665751	0.721963	BAF chromatin remodeling complex subunit BCL11A [Source:HGNC Symbol;Acc:HGNC:13221]
174	MT-ND6	cluster3	0.0806774	0.66615	mitochondrially encoded NADH:ubiquinone oxidoreductase core subunit 6 [Source:HGNC Symbol;Acc:HGNC:7462]
8	PARP1	cluster2	0.0873319	0.640388	poly(ADP-ribose) polymerase 1 [Source:HGNC Symbol;Acc:HGNC:270]
163	SENP8	cluster1	0.0893185	0.632775	SUMO peptidase family member, NEDD8 specific [Source:HGNC Symbol;Acc:HGNC:22992]
3	MRPS16	cluster2	0.111718	0.549616	mitochondrial ribosomal protein S16 [Source:HGNC Symbol;Acc:HGNC:14048]
70	NDFIP2	cluster2	0.114592	0.539327	Nedd4 family interacting protein 2 [Source:HGNC Symbol;Acc:HGNC:18537]
2	MRPL15	cluster2	0.115127	0.537422	mitochondrial ribosomal protein L15 [Source:HGNC Symbol;Acc:HGNC:14054]
150	RPS6KL1	cluster1	0.11559	0.535778	ribosomal protein S6 kinase like 1 [Source:HGNC Symbol;Acc:HGNC:20222]
58	DLAT	cluster2	0.116517	0.532488	dihydrolipoamide S-acetyltransferase [Source:HGNC Symbol;Acc:HGNC:2896]
90	LINC02482	cluster2	0.123646	0.507528	long intergenic non-protein coding RNA 2482 [Source:HGNC Symbol;Acc:HGNC:53458]
55	MCTS1	cluster2	0.129041	0.489032	MCTS1 re-initiation and release factor [Source:HGNC Symbol;Acc:HGNC:23357]
89	DNAJC9-AS1	cluster2	0.131562	0.480511	DNAJC9 and MRPS16 antisense RNA 1 [Source:HGNC Symbol;Acc:HGNC:31432]
95	DNAJC9-AS1	cluster2	0.131562	0.480511	DNAJC9 and MRPS16 antisense RNA 1 [Source:HGNC Symbol;Acc:HGNC:31432]
91	HS2ST1	cluster2	0.135952	0.465855	heparan sulfate 2-O-sulfotransferase 1 [Source:HGNC Symbol;Acc:HGNC:5193]
128	TMEM177	cluster1	0.136838	0.462928	transmembrane protein 177 [Source:HGNC Symbol;Acc:HGNC:28143]
188	COX4I1	cluster3	0.147916	0.427136	cytochrome c oxidase subunit 4I1 [Source:HGNC Symbol;Acc:HGNC:2265]
202	MPC1	cluster3	0.166692	0.370117	mitochondrial pyruvate carrier 1 [Source:HGNC Symbol;Acc:HGNC:21606]
76	TRAPPC5	cluster2	0.167452	0.367908	trafficking protein particle complex subunit 5 [Source:HGNC Symbol;Acc:HGNC:23067]
176	MT-TE	cluster3	0.179316	0.334437	mitochondrially encoded tRNA-Glu (GAA/G) [Source:HGNC Symbol;Acc:HGNC:7479]
16	ANP32A	cluster2	0.179609	0.333634	acidic nuclear phosphoprotein 32 family member A [Source:HGNC Symbol;Acc:HGNC:13233]
88	DNAJC9-AS1	cluster2	0.179706	0.333369	DNAJC9 and MRPS16 antisense RNA 1 [Source:NCBI gene (formerly Entrezgene);Acc:414245]
94	DNAJC9-AS1	cluster2	0.179706	0.333369	DNAJC9 and MRPS16 antisense RNA 1 [Source:NCBI gene (formerly Entrezgene);Acc:414245]
34	ETFDH	cluster2	0.190971	0.303433	electron transfer flavoprotein dehydrogenase [Source:HGNC Symbol;Acc:HGNC:3483]
92	PHF6	cluster2	0.195905	0.290874	PHD finger protein 6 [Source:HGNC Symbol;Acc:HGNC:18145]
7	EPRS1	cluster2	0.196389	0.28966	glutamyl-prolyl-tRNA synthetase 1 [Source:HGNC Symbol;Acc:HGNC:3418]
195	PSMD8	cluster3	0.200772	0.278812	proteasome 26S subunit, non-ATPase 8 [Source:HGNC Symbol;Acc:HGNC:9566]
196	DGCR6L	cluster3	0.20461	0.269533	DiGeorge syndrome critical region gene 6 like [Source:HGNC Symbol;Acc:HGNC:18551]
161	BMP5	cluster1	0.216534	0.241996	bone morphogenetic protein 5 [Source:HGNC Symbol;Acc:HGNC:1072]
73	NSUN6	cluster2	0.228484	0.216346	NOP2/Sun RNA methyltransferase 6 [Source:HGNC Symbol;Acc:HGNC:23529]
59	FAF1	cluster2	0.229383	0.214496	Fas associated factor 1 [Source:HGNC Symbol;Acc:HGNC:3578]
141	C4orf46	cluster1	0.231422	0.210337	chromosome 4 open reading frame 46 [Source:HGNC Symbol;Acc:HGNC:27320]
177	MT-TP	cluster3	0.236944	0.199352	mitochondrially encoded tRNA-Pro (CCN) [Source:HGNC Symbol;Acc:HGNC:7494]
60	SARS2	cluster2	0.240542	0.192411	seryl-tRNA synthetase 2, mitochondrial [Source:HGNC Symbol;Acc:HGNC:17697]
124	KLHDC9	cluster2	0.251444	0.172414	kelch domain containing 9 [Source:HGNC Symbol;Acc:HGNC:28489]
169	MPC1-DT	cluster1	0.26261	0.153506	MPC1 divergent transcript [Source:HGNC Symbol;Acc:HGNC:55366]
33	TAF13	cluster2	0.268557	0.144069	TATA-box binding protein associated factor 13 [Source:HGNC Symbol;Acc:HGNC:11546]
45	NSUN5	cluster2	0.26913	0.143182	NOP2/Sun RNA methyltransferase 5 [Source:HGNC Symbol;Acc:HGNC:16385]
151	CCDC184	cluster1	0.271946	0.138883	coiled-coil domain containing 184 [Source:HGNC Symbol;Acc:HGNC:33749]
123	FAM229B	cluster2	0.28641	0.118274	family with sequence similarity 229 member B [Source:HGNC Symbol;Acc:HGNC:33858]
54	USP48	cluster2	0.28653	0.118113	ubiquitin specific peptidase 48 [Source:HGNC Symbol;Acc:HGNC:18533]
68	DPH5	cluster2	0.295769	0.106207	diphthamide biosynthesis 5 [Source:HGNC Symbol;Acc:HGNC:24270]
62	LEO1	cluster2	0.295778	0.106196	LEO1 homolog, Paf1/RNA polymerase II complex component [Source:HGNC Symbol;Acc:HGNC:30401]
36	ETFRF1	cluster2	0.302507	0.0981093	electron transfer flavoprotein regulatory factor 1 [Source:HGNC Symbol;Acc:HGNC:27052]
153	RNF139-DT	cluster1	0.303191	0.0973148	RNF139 divergent transcript [Source:HGNC Symbol;Acc:HGNC:48940]
145	RUNX1	cluster1	0.307624	0.0922789	RUNX family transcription factor 1 [Source:HGNC Symbol;Acc:HGNC:10471]
134	TAF5	cluster1	0.314456	0.0849099	TATA-box binding protein associated factor 5 [Source:HGNC Symbol;Acc:HGNC:11539]
99	TTI2	cluster2	0.316012	0.0832961	TELO2 interacting protein 2 [Source:HGNC Symbol;Acc:HGNC:26262]
96	CLEC16A	cluster2	0.32475	0.0746685	C-type lectin domain containing 16A [Source:HGNC Symbol;Acc:HGNC:29013]
197	HAX1	cluster3	0.331576	0.068423	HCLS1 associated protein X-1 [Source:HGNC Symbol;Acc:HGNC:16915]
181	NDUFS5	cluster3	0.341858	0.059792	NADH:ubiquinone oxidoreductase subunit S5 [Source:HGNC Symbol;Acc:HGNC:7712]
206	KIAA2013	cluster3	0.344714	0.057553	KIAA2013 [Source:HGNC Symbol;Acc:HGNC:28513]
37	CRLS1	cluster2	0.346369	0.0562864	cardiolipin synthase 1 [Source:HGNC Symbol;Acc:HGNC:16148]
116	ARL5B	cluster2	0.349367	0.0540473	ADP ribosylation factor like GTPase 5B [Source:HGNC Symbol;Acc:HGNC:23052]
46	ABT1	cluster2	0.358571	0.0476113	activator of basal transcription 1 [Source:HGNC Symbol;Acc:HGNC:17369]
43	FKBP15	cluster2	0.362998	0.0447409	FKBP prolyl isomerase family member 15 [Source:HGNC Symbol;Acc:HGNC:23397]
143	TAF1A	cluster1	0.363196	0.0446159	TATA-box binding protein associated factor, RNA polymerase I subunit A [Source:HGNC Symbol;Acc:HGNC:11532]
114	CEPT1	cluster2	0.375329	0.0374687	choline/ethanolamine phosphotransferase 1 [Source:HGNC Symbol;Acc:HGNC:24289]
38	RNF139	cluster2	0.375332	0.0374669	ring finger protein 139 [Source:HGNC Symbol;Acc:HGNC:17023]
4	ZC3H15	cluster2	0.375526	0.0373608	zinc finger CCCH-type containing 15 [Source:HGNC Symbol;Acc:HGNC:29528]
61	PHKB	cluster2	0.375731	0.0372485	phosphorylase kinase regulatory subunit beta [Source:HGNC Symbol;Acc:HGNC:8927]
133	SFR1	cluster1	0.381452	0.0342291	SWI5 dependent homologous recombination repair protein 1 [Source:HGNC Symbol;Acc:HGNC:29574]
6	ZNF330	cluster2	0.382172	0.033864	zinc finger protein 330 [Source:HGNC Symbol;Acc:HGNC:15462]
189	EIF3K	cluster3	0.388331	0.0308643	eukaryotic translation initiation factor 3 subunit K [Source:HGNC Symbol;Acc:HGNC:24656]
118	CEP192	cluster2	0.38995	0.030113	centrosomal protein 192 [Source:HGNC Symbol;Acc:HGNC:25515]
98	PARG	cluster2	0.390651	0.0297923	poly(ADP-ribose) glycohydrolase [Source:HGNC Symbol;Acc:HGNC:8605]
19	DPY30	cluster2	0.391701	0.0293171	dpy-30 histone methyltransferase complex regulatory subunit [Source:HGNC Symbol;Acc:HGNC:24590]
191	SET	cluster3	0.395158	0.0277958	SET nuclear proto-oncogene [Source:HGNC Symbol;Acc:HGNC:10760]
15	DRAM2	cluster2	0.396631	0.0271675	DNA damage regulated autophagy modulator 2 [Source:HGNC Symbol;Acc:HGNC:28769]
190	SELENOF	cluster3	0.407373	0.0229284	selenoprotein F [Source:HGNC Symbol;Acc:HGNC:17705]
115	TGDS	cluster2	0.408915	0.0223672	TDP-glucose 4,6-dehydratase [Source:HGNC Symbol;Acc:HGNC:20324]
75	COA8	cluster2	0.40974	0.0220714	cytochrome c oxidase assembly factor 8 [Source:HGNC Symbol;Acc:HGNC:20492]
122	FAM174B	cluster2	0.414196	0.0205301	family with sequence similarity 174 member B [Source:HGNC Symbol;Acc:HGNC:34339]
107	CDKN2C	cluster2	0.422789	0.0178082	cyclin dependent kinase inhibitor 2C [Source:HGNC Symbol;Acc:HGNC:1789]
108	CDK8	cluster2	0.42467	0.0172539	cyclin dependent kinase 8 [Source:HGNC Symbol;Acc:HGNC:1779]
10	GOLGA7	cluster2	0.426734	0.0166625	golgin A7 [Source:HGNC Symbol;Acc:HGNC:24876]
93	PDSS2	cluster2	0.432756	0.0150327	decaprenyl diphosphate synthase subunit 2 [Source:HGNC Symbol;Acc:HGNC:23041]
210	MYC	cluster3	0.433371	0.014874	MYC proto-oncogene, bHLH transcription factor [Source:HGNC Symbol;Acc:HGNC:7553]
56	TBC1D23	cluster2	0.436322	0.0141319	TBC1 domain family member 23 [Source:HGNC Symbol;Acc:HGNC:25622]
41	HM13	cluster2	0.441115	0.0129925	histocompatibility minor 13 [Source:HGNC Symbol;Acc:HGNC:16435]
64	ITFG1	cluster2	0.44131	0.0129479	integrin alpha FG-GAP repeat containing 1 [Source:HGNC Symbol;Acc:HGNC:30697]
132	LRRCC1	cluster1	0.444106	0.0123213	leucine rich repeat and coiled-coil centrosomal protein 1 [Source:HGNC Symbol;Acc:HGNC:29373]
14	MBD4	cluster2	0.44808	0.0114744	methyl-CpG binding domain 4, DNA glycosylase [Source:HGNC Symbol;Acc:HGNC:6919]
117	MKS1	cluster2	0.450571	0.0109691	MKS transition zone complex subunit 1 [Source:HGNC Symbol;Acc:HGNC:7121]
65	EMC8	cluster2	0.454602	0.0101911	ER membrane protein complex subunit 8 [Source:HGNC Symbol;Acc:HGNC:7864]
72	IFT122	cluster2	0.455822	0.00996481	intraflagellar transport 122 [Source:HGNC Symbol;Acc:HGNC:13556]
63	CEP192-DT	cluster2	0.457713	0.00962279	CEP192 divergent transcript [Source:HGNC Symbol;Acc:HGNC:55313]
39	BAG5	cluster2	0.459938	0.00923292	BAG cochaperone 5 [Source:HGNC Symbol;Acc:HGNC:941]
103	EED	cluster2	0.46313	0.00869712	embryonic ectoderm development [Source:HGNC Symbol;Acc:HGNC:3188]
102	NBR2	cluster2	0.465417	0.00832951	neighbor of BRCA1 lncRNA 2 [Source:HGNC Symbol;Acc:HGNC:20691]
136	LINS1	cluster1	0.467095	0.00806831	lines homolog 1 [Source:HGNC Symbol;Acc:HGNC:30922]
203	BET1L	cluster3	0.468177	0.00790367	Bet1 golgi vesicular membrane trafficking protein like [Source:HGNC Symbol;Acc:HGNC:19348]
119	MEF2C	cluster2	0.469489	0.00770764	myocyte enhancer factor 2C [Source:HGNC Symbol;Acc:HGNC:6996]
22	ANAPC7	cluster2	0.472065	0.00733491	anaphase promoting complex subunit 7 [Source:HGNC Symbol;Acc:HGNC:17380]
104	AASDH	cluster2	0.478237	0.00650376	aminoadipate-semialdehyde dehydrogenase [Source:HGNC Symbol;Acc:HGNC:23993]
101	ATRIP	cluster2	0.484213	0.00577664	ATR interacting protein [Source:HGNC Symbol;Acc:HGNC:33499]
71	PHF8	cluster2	0.485056	0.00567994	PHD finger protein 8 [Source:HGNC Symbol;Acc:HGNC:20672]
85	KIFBP	cluster2	0.488286	0.00532192	kinesin family binding protein [Source:HGNC Symbol;Acc:HGNC:23419]
194	PSMB6	cluster3	0.490204	0.00511866	proteasome 20S subunit beta 6 [Source:HGNC Symbol;Acc:HGNC:9543]
78	PHAF1	cluster2	0.494148	0.00472134	phagosome assembly factor 1 [Source:HGNC Symbol;Acc:HGNC:29564]
205	SUPT5H	cluster3	0.497219	0.0044306	SPT5 homolog, DSIF elongation factor subunit [Source:HGNC Symbol;Acc:HGNC:11469]
154	C4orf36	cluster1	0.501955	0.00401224	chromosome 4 open reading frame 36 [Source:HGNC Symbol;Acc:HGNC:28386]
100	RIOK2	cluster2	0.502337	0.00398006	RIO kinase 2 [Source:HGNC Symbol;Acc:HGNC:18999]
77	DDI2	cluster2	0.505263	0.0037407	DNA damage inducible 1 homolog 2 [Source:HGNC Symbol;Acc:HGNC:24578]
42	TREX1	cluster2	0.506009	0.00368167	three prime repair exonuclease 1 [Source:HGNC Symbol;Acc:HGNC:12269]
207	GNL3	cluster3	0.510486	0.00334401	G protein nucleolar 3 [Source:HGNC Symbol;Acc:HGNC:29931]
67	TXNL1	cluster2	0.513263	0.0031483	thioredoxin like 1 [Source:HGNC Symbol;Acc:HGNC:12436]
112	TIMM23B	cluster2	0.514441	0.00306829	translocase of inner mitochondrial membrane 23 homolog B [Source:HGNC Symbol;Acc:HGNC:23581]
180	EEF1G	cluster3	0.515642	0.00298855	eukaryotic translation elongation factor 1 gamma [Source:HGNC Symbol;Acc:HGNC:3213]
44	CTNNBL1	cluster2	0.51981	0.00272554	catenin beta like 1 [Source:HGNC Symbol;Acc:HGNC:15879]
23	NOL6	cluster2	0.52001	0.00271343	nucleolar protein 6 [Source:HGNC Symbol;Acc:HGNC:19910]
66	ELP3	cluster2	0.521816	0.00260624	elongator acetyltransferase complex subunit 3 [Source:HGNC Symbol;Acc:HGNC:20696]
193	CEBPB	cluster3	0.522192	0.00258439	CCAAT enhancer binding protein beta [Source:HGNC Symbol;Acc:HGNC:1834]
109	UTP14A	cluster2	0.524936	0.00242969	UTP14A small subunit processome component [Source:HGNC Symbol;Acc:HGNC:10665]
69	DNAJC19	cluster2	0.526854	0.00232635	DnaJ heat shock protein family (Hsp40) member C19 [Source:HGNC Symbol;Acc:HGNC:30528]
204	PAF1	cluster3	0.528983	0.00221616	PAF1 homolog, Paf1/RNA polymerase II complex component [Source:HGNC Symbol;Acc:HGNC:25459]
40	CYB5D2	cluster2	0.530616	0.00213475	cytochrome b5 domain containing 2 [Source:HGNC Symbol;Acc:HGNC:28471]
27	FAAP100	cluster2	0.534333	0.00195903	FA core complex associated protein 100 [Source:HGNC Symbol;Acc:HGNC:26171]
192	ZMAT2	cluster3	0.535993	0.00188468	zinc finger matrin-type 2 [Source:HGNC Symbol;Acc:HGNC:26433]
138	WDR7	cluster1	0.540468	0.00169637	WD repeat domain 7 [Source:HGNC Symbol;Acc:HGNC:13490]
80	RNF111	cluster2	0.544093	0.00155608	ring finger protein 111 [Source:HGNC Symbol;Acc:HGNC:17384]
21	TCEA1	cluster2	0.544637	0.00153591	transcription elongation factor A1 [Source:HGNC Symbol;Acc:HGNC:11612]
187	EIF3D	cluster3	0.551938	0.00128658	eukaryotic translation initiation factor 3 subunit D [Source:HGNC Symbol;Acc:HGNC:3278]
79	CIAO3	cluster2	0.55203	0.00128369	cytosolic iron-sulfur assembly component 3 [Source:HGNC Symbol;Acc:HGNC:14179]
199	MRFAP1L1	cluster3	0.55321	0.00124698	Morf4 family associated protein 1 like 1 [Source:HGNC Symbol;Acc:HGNC:28796]
209	ESYT1	cluster3	0.554086	0.0012203	extended synaptotagmin 1 [Source:HGNC Symbol;Acc:HGNC:29534]
24	PPP5C	cluster2	0.555973	0.00116457	protein phosphatase 5 catalytic subunit [Source:HGNC Symbol;Acc:HGNC:9322]
48	E4F1	cluster2	0.567935	0.000860273	E4F transcription factor 1 [Source:HGNC Symbol;Acc:HGNC:3121]
142	PARGP1	cluster1	0.56905	0.000835825	poly(ADP-ribose) glycohydrolase pseudogene 1 [Source:HGNC Symbol;Acc:HGNC:45008]
20	CHERP	cluster2	0.569714	0.00082157	calcium homeostasis endoplasmic reticulum protein [Source:HGNC Symbol;Acc:HGNC:16930]
9	NBR1	cluster2	0.573099	0.000752145	NBR1 autophagy cargo receptor [Source:HGNC Symbol;Acc:HGNC:6746]
110	PIGK	cluster2	0.576824	0.000681747	phosphatidylinositol glycan anchor biosynthesis class K [Source:HGNC Symbol;Acc:HGNC:8965]
127	TSEN2	cluster1	0.579685	0.000631672	tRNA splicing endonuclease subunit 2 [Source:HGNC Symbol;Acc:HGNC:28422]
126	ASB7	cluster1	0.581836	0.000596193	ankyrin repeat and SOCS box containing 7 [Source:HGNC Symbol;Acc:HGNC:17182]
51	TBC1D8	cluster2	0.590494	0.000470489	TBC1 domain family member 8 [Source:HGNC Symbol;Acc:HGNC:17791]
137	UTP25	cluster1	0.593544	0.000432146	UTP25 small subunit processome component [Source:HGNC Symbol;Acc:HGNC:28440]
149	HOXA9	cluster1	0.597912	0.000382034	homeobox A9 [Source:HGNC Symbol;Acc:HGNC:5109]
32	MZF1	cluster2	0.605423	0.000307778	myeloid zinc finger 1 [Source:HGNC Symbol;Acc:HGNC:13108]
86	TUBE1	cluster2	0.606618	0.000297227	tubulin epsilon 1 [Source:HGNC Symbol;Acc:HGNC:20775]
186	APEX1	cluster3	0.60695	0.000294351	apurinic/apyrimidinic endodeoxyribonuclease 1 [Source:HGNC Symbol;Acc:HGNC:587]
140	ZEB1-AS1	cluster1	0.610931	0.000261763	ZEB1 antisense RNA 1 [Source:HGNC Symbol;Acc:HGNC:42354]
25	PDPR	cluster2	0.613823	0.000240132	pyruvate dehydrogenase phosphatase regulatory subunit [Source:HGNC Symbol;Acc:HGNC:30264]
28	RBM33	cluster2	0.615862	0.000225853	RNA binding motif protein 33 [Source:HGNC Symbol;Acc:HGNC:27223]
49	CCDC174	cluster2	0.6162	0.000223563	coiled-coil domain containing 174 [Source:HGNC Symbol;Acc:HGNC:28033]
105	CEP290	cluster2	0.616229	0.000223367	centrosomal protein 290 [Source:HGNC Symbol;Acc:HGNC:29021]
139	ZC3H10	cluster1	0.616753	0.000219853	zinc finger CCCH-type containing 10 [Source:HGNC Symbol;Acc:HGNC:25893]
11	MED29	cluster2	0.617119	0.000217433	mediator complex subunit 29 [Source:HGNC Symbol;Acc:HGNC:23074]
185	EIF4B	cluster3	0.622052	0.000187006	eukaryotic translation initiation factor 4B [Source:HGNC Symbol;Acc:HGNC:3285]
183	MRFAP1	cluster3	0.62357	0.000178442	Morf4 family associated protein 1 [Source:HGNC Symbol;Acc:HGNC:24549]
125	PCNX4	cluster1	0.62372	0.000177615	pecanex 4 [Source:HGNC Symbol;Acc:HGNC:20349]
184	TOMM7	cluster3	0.625844	0.000166256	translocase of outer mitochondrial membrane 7 [Source:HGNC Symbol;Acc:HGNC:21648]
148	HOXA10	cluster1	0.633291	0.000131375	homeobox A10 [Source:HGNC Symbol;Acc:HGNC:5100]
97	NAA30	cluster2	0.63741	0.000115025	N-alpha-acetyltransferase 30, NatC catalytic subunit [Source:HGNC Symbol;Acc:HGNC:19844]
146	PDE4D	cluster1	0.638125	0.00011238	phosphodiesterase 4D [Source:HGNC Symbol;Acc:HGNC:8783]
113	ZNHIT6	cluster2	0.639186	0.000108556	zinc finger HIT-type containing 6 [Source:HGNC Symbol;Acc:HGNC:26089]
106	FKTN	cluster2	0.639324	0.000108067	fukutin [Source:HGNC Symbol;Acc:HGNC:3622]
13	TAFAZZIN	cluster2	0.64967	7.65527e-05	tafazzin, phospholipid-lysophospholipid transacylase [Source:HGNC Symbol;Acc:HGNC:11577]
29	GGCX	cluster2	0.656491	6.05572e-05	gamma-glutamyl carboxylase [Source:HGNC Symbol;Acc:HGNC:4247]
179	RPS16	cluster3	0.674853	3.12712e-05	ribosomal protein S16 [Source:HGNC Symbol;Acc:HGNC:10396]
74	ZNF862	cluster2	0.676188	2.97511e-05	zinc finger protein 862 [Source:HGNC Symbol;Acc:HGNC:34519]
82	EPC2	cluster2	0.678305	2.74758e-05	enhancer of polycomb homolog 2 [Source:HGNC Symbol;Acc:HGNC:24543]
26	IPO8	cluster2	0.680977	2.48278e-05	importin 8 [Source:HGNC Symbol;Acc:HGNC:9853]
83	KMT2A	cluster2	0.684787	2.14488e-05	lysine methyltransferase 2A [Source:HGNC Symbol;Acc:HGNC:7132]
198	DCAF8	cluster3	0.693658	1.51282e-05	DDB1 and CUL4 associated factor 8 [Source:HGNC Symbol;Acc:HGNC:24891]
30	NUDT9	cluster2	0.695422	1.40927e-05	nudix hydrolase 9 [Source:HGNC Symbol;Acc:HGNC:8056]
31	NEURL4	cluster2	0.699066	1.21537e-05	neuralized E3 ubiquitin protein ligase 4 [Source:HGNC Symbol;Acc:HGNC:34410]
135	PDPR2P	cluster1	0.699094	1.21399e-05	pyruvate dehydrogenase phosphatase regulatory subunit 2, pseudogene [Source:HGNC Symbol;Acc:HGNC:27556]
12	NCOA5	cluster2	0.699464	1.19571e-05	nuclear receptor coactivator 5 [Source:HGNC Symbol;Acc:HGNC:15909]
50	ZZEF1	cluster2	0.708222	8.298e-06	zinc finger ZZ-type and EF-hand domain containing 1 [Source:HGNC Symbol;Acc:HGNC:29027]
47	PKN2	cluster2	0.712243	6.98561e-06	protein kinase N2 [Source:HGNC Symbol;Acc:HGNC:9406]
130	TMTC3	cluster1	0.720496	4.8617e-06	transmembrane O-mannosyltransferase targeting cadherins 3 [Source:HGNC Symbol;Acc:HGNC:26899]
111	UBR1	cluster2	0.721518	4.64422e-06	ubiquitin protein ligase E3 component n-recognin 1 [Source:HGNC Symbol;Acc:HGNC:16808]
121	TCF4	cluster2	0.73416	2.59237e-06	transcription factor 4 [Source:HGNC Symbol;Acc:HGNC:11634]
160	NAALADL2	cluster1	0.734803	2.51445e-06	N-acetylated alpha-linked acidic dipeptidase like 2 [Source:HGNC Symbol;Acc:HGNC:23219]
84	CWF19L2	cluster2	0.739929	1.96523e-06	CWF19 like cell cycle control factor 2 [Source:HGNC Symbol;Acc:HGNC:26508]
129	MYO9A	cluster1	0.754272	9.55884e-07	myosin IXA [Source:HGNC Symbol;Acc:HGNC:7608]
17	AFF1	cluster2	0.755116	9.14816e-07	ALF transcription elongation factor 1 [Source:HGNC Symbol;Acc:HGNC:7135]
81	PBRM1	cluster2	0.772583	3.53798e-07	polybromo 1 [Source:HGNC Symbol;Acc:HGNC:30064]
18	CZIB	cluster2	0.811405	3.07024e-08	CXXC motif containing zinc binding protein [Source:HGNC Symbol;Acc:HGNC:26059]
87	RAD52	cluster2	0.816517	2.13494e-08	RAD52 homolog, DNA repair protein [Source:HGNC Symbol;Acc:HGNC:9824]
131	RALGAPA1	cluster1	0.819125	1.76613e-08	Ral GTPase activating protein catalytic subunit alpha 1 [Source:HGNC Symbol;Acc:HGNC:17770]
120	TTC23	cluster2	0.824974	1.1413e-08	tetratricopeptide repeat domain 23 [Source:HGNC Symbol;Acc:HGNC:25730]
52	ZEB1	cluster2	0.83642	4.62814e-09	zinc finger E-box binding homeobox 1 [Source:HGNC Symbol;Acc:HGNC:11642]
